# Supplementary material for: A Comprehensive Review on Chemotaxonomic and Phytochemical Aspects of Homoisoflavonoids, as Rare Flavonoid Derivatives
Source: Int J Mol Sci. 2021 Mar 8;22(5):2735. doi: 10.3390/ijms22052735 (PMC7962952; doi:10.3390/ijms22052735)
Supplement: Supplementary file 1 [file ijms-22-02735-s001.zip]

Archive with 3 entries (3 files):
- Table S1-2021.02.12.pdf
- Table S2-2021.02.12.pdf
- Table S3-2021.02.12.pdf
